# Supplementary material for: Do illegitimate tasks undermine employees’ pro-environmental behavior? Examining the roles of environmental concern and work overload
Source: Front Psychol. 2026 Jun 29;17:1765975. doi: 10.3389/fpsyg.2026.1765975 (PMC13357175; doi:10.3389/fpsyg.2026.1765975)
Supplement: Supplementary file 1 [file Data_Sheet_1.csv]

PEB1	PEB2	PEB3	PEB4	PEB5	PEB6	PEB7	PEB8	PEB9	UHRM1	UHRM2	UHRM3	UHRM4	UHRM5	UHRM6	UHRM7	UHRM8	EC1	EC2	EC3	EC4	EC5	EC6	WOL1	WOL2	WOL3	WOL4	RAND	PEB	UHRM	EC	WOL	Gender	Age	Experience	Qualification	Role
4	4	4	4	4	4	4	4	4	4	4	4	4	4	4	4	4	4	4	4	4	4	4	3	3	3	3	4	4	4	4	3	1	4	2	3	2
4	4	4	4	4	4	4	4	4	4	4	4	4	4	4	4	4	4	4	4	4	4	4	4	4	4	4	5	4	4	4	4	1	2	3	2	1
4	4	4	4	4	4	4	4	4	5	4	4	4	4	4	4	4	4	4	4	4	4	4	4	4	4	4	3	4	4.125	4	4	1	2	1	3	1
4	4	4	3	4	4	4	4	4	5	5	5	5	5	5	5	5	4	4	4	4	4	4	3	3	3	4	5	3.888888889	5	4	3.25	1	1	3	2	3
4	4	4	4	4	4	4	4	4	4	4	4	4	4	4	4	4	4	4	4	4	4	4	4	4	4	4	2	4	4	4	4	1	1	2	2	1
3	3	3	3	4	4	2	3	2	4	4	4	4	4	4	4	5	4	5	5	5	5	5	4	5	5	5	4	3	4.125	4.833333333	4.75	1	3	2	3	2
4	4	4	4	4	4	4	4	4	5	5	5	5	5	5	4	4	4	4	4	4	4	4	4	3	4	4	3	4	4.75	4	3.75	1	4	3	2	2
4	4	4	4	4	4	4	4	4	4	4	4	4	5	4	5	5	4	4	4	4	4	4	4	4	3	4	4	4	4.375	4	3.75	1	4	1	3	1
4	4	4	4	4	4	4	4	4	4	4	4	4	4	4	4	4	4	4	4	4	4	4	3	3	3	3	2	4	4	4	3	1	4	2	2	2
4	4	4	4	4	5	3	4	3	4	5	4	4	4	4	4	4	4	4	4	4	4	4	2	3	2	3	4	3.888888889	4.125	4	2.5	1	2	3	3	2
4	4	4	4	4	4	4	4	4	4	4	4	4	4	4	4	4	5	4	5	4	4	5	4	4	4	4	2	4	4	4.5	4	1	1	2	2	2
4	4	4	4	4	4	4	4	4	4	4	4	4	4	4	4	4	4	4	4	4	4	4	3	3	3	3	5	4	4	4	3	1	4	1	3	3
4	4	4	4	4	4	4	4	4	4	4	4	4	5	4	4	4	4	4	4	4	4	4	3	4	3	4	1	4	4.125	4	3.5	1	3	3	2	3
4	4	4	4	4	4	4	4	4	4	4	4	4	4	4	4	4	4	4	4	4	4	4	3	3	3	3	2	4	4	4	3	1	3	4	1	3
4	4	4	4	4	4	4	4	4	4	4	4	4	4	4	4	4	4	4	4	4	4	4	4	4	4	4	5	4	4	4	4	1	2	2	2	1
4	4	4	4	4	4	4	4	4	4	4	4	4	4	4	4	4	4	4	4	4	4	4	4	4	4	4	2	4	4	4	4	1	2	2	1	2
4	4	4	4	4	4	4	4	4	4	4	4	4	4	4	4	4	4	4	4	4	4	4	4	4	4	4	3	4	4	4	4	1	2	2	3	2
4	4	4	4	4	4	4	4	4	4	4	4	4	4	4	4	4	4	4	4	4	4	4	3	3	3	3	3	4	4	4	3	1	1	3	3	3
4	4	4	4	4	4	4	4	4	4	4	4	4	4	4	4	4	4	4	4	4	4	4	3	4	3	3	2	4	4	4	3.25	1	4	2	2	1
4	4	4	4	4	4	4	5	4	4	4	4	4	4	4	4	4	4	4	4	4	4	4	3	3	3	3	1	4.111111111	4	4	3	1	2	3	2	1
4	4	4	4	4	4	4	4	4	5	4	5	5	5	4	5	5	4	4	4	4	4	4	3	3	3	3	2	4	4.75	4	3	1	2	4	1	1
4	4	4	4	4	4	4	4	4	4	4	4	4	4	4	4	4	4	4	4	4	4	4	4	4	4	4	1	4	4	4	4	1	3	2	2	2
4	4	4	4	4	4	4	4	4	4	4	4	4	4	4	4	4	5	4	4	4	4	4	4	4	4	4	4	4	4	4.166666667	4	1	3	3	1	1
4	4	4	4	4	4	4	4	4	4	4	4	4	4	4	4	4	4	4	4	4	4	4	3	3	3	3	2	4	4	4	3	0	2	2	1	2
4	4	4	4	4	4	4	4	4	4	4	4	4	4	4	4	4	4	4	4	4	4	4	4	4	4	4	3	4	4	4	4	1	4	2	1	1
4	4	4	4	4	4	4	4	4	4	4	4	4	4	4	4	4	4	4	4	4	4	4	4	4	4	4	2	4	4	4	4	1	2	2	2	3
4	4	4	4	4	4	4	4	4	4	4	4	4	4	4	4	4	4	5	4	4	4	4	4	4	4	3	3	4	4	4.166666667	3.75	1	3	3	1	1
3	4	4	4	4	4	4	4	4	4	4	4	4	4	4	4	4	4	4	4	4	4	4	4	5	4	4	3	3.888888889	4	4	4.25	1	2	3	2	1
4	4	4	4	4	4	4	4	4	4	4	4	4	4	4	4	4	4	4	4	4	4	4	3	3	3	3	2	4	4	4	3	1	3	4	3	2
4	4	4	4	4	4	4	4	4	4	4	4	4	4	4	4	4	4	4	4	4	4	4	3	3	3	3	4	4	4	4	3	1	2	3	2	3
4	4	4	4	4	4	4	4	4	4	4	4	4	4	4	4	4	4	4	4	4	4	4	3	3	3	3	2	4	4	4	3	1	2	2	1	2
4	4	4	4	3	4	4	4	4	5	5	5	5	5	5	5	5	5	5	5	5	5	5	4	4	4	4	2	3.888888889	5	5	4	1	2	3	1	2
4	4	4	4	4	4	4	4	4	4	4	4	4	4	4	4	4	4	4	4	4	4	4	4	4	4	4	4	4	4	4	4	1	1	3	2	3
4	4	4	4	4	5	3	4	3	4	4	4	4	4	4	4	4	4	4	4	4	4	4	4	4	2	3	2	3.888888889	4	4	3.25	1	4	2	3	2
4	4	4	4	4	4	4	4	4	4	4	4	4	5	4	5	4	4	4	4	4	4	4	4	4	4	3	3	4	4.25	4	3.75	1	3	4	2	2
4	4	4	4	4	4	4	4	4	4	4	4	4	4	4	4	4	4	4	4	4	4	4	3	3	3	3	5	4	4	4	3	1	3	4	2	2
3	3	3	4	3	3	3	3	3	4	4	4	4	4	4	4	4	4	4	4	4	4	4	5	5	5	5	1	3.111111111	4	4	5	1	3	4	3	2
4	4	4	4	4	4	4	4	4	4	4	4	4	4	4	4	4	4	4	4	4	4	4	4	4	4	4	1	4	4	4	4	1	2	3	3	2
4	4	4	4	4	4	4	4	4	4	4	4	4	4	4	4	4	4	4	4	4	4	4	4	4	4	3	2	4	4	4	3.75	1	2	2	2	3
4	4	4	4	4	4	4	4	4	4	4	4	4	4	4	4	4	4	4	4	4	4	4	4	4	4	4	3	4	4	4	4	1	1	4	3	1
4	4	4	4	4	4	4	4	4	4	4	5	4	4	4	4	5	4	4	4	5	4	4	4	4	4	4	2	4	4.25	4.166666667	4	1	1	3	2	1
4	4	4	4	4	4	4	4	4	4	4	4	4	4	4	4	4	4	4	4	4	4	4	4	4	4	4	1	4	4	4	4	1	2	2	3	2
4	4	4	4	4	5	5	4	5	4	4	4	4	4	4	4	4	4	4	4	4	4	4	4	3	2	3	3	4.333333333	4	4	3	1	2	2	1	1
4	4	4	4	4	4	4	4	4	4	4	4	4	4	4	4	4	4	4	4	4	4	4	4	4	4	4	5	4	4	4	4	1	3	4	1	1
3	3	3	4	3	3	3	3	3	4	4	4	4	4	4	4	4	4	4	4	4	4	4	5	4	5	4	4	3.111111111	4	4	4.5	1	3	3	2	2
4	3	4	4	4	5	3	4	5	4	4	4	4	4	4	4	4	4	4	4	4	4	4	5	4	5	4	3	4	4	4	4.5	1	2	1	3	2
4	4	4	4	4	3	3	4	5	4	4	4	4	4	4	4	4	4	4	4	4	4	4	5	4	5	4	4	3.888888889	4	4	4.5	1	1	2	2	3
4	4	4	4	4	4	4	4	4	5	5	4	5	5	5	5	4	4	4	4	4	4	4	3	3	3	3	4	4	4.75	4	3	1	4	1	1	3
4	4	4	4	4	4	4	4	4	4	4	4	4	4	4	4	4	4	4	4	4	4	4	3	3	3	3	1	4	4	4	3	1	3	3	2	1
4	4	4	4	4	4	4	4	4	4	4	4	4	4	4	4	4	4	4	4	4	4	4	3	3	4	4	3	4	4	4	3.5	1	2	3	1	1
4	4	4	4	4	4	4	4	4	4	4	4	4	4	4	4	4	4	4	4	4	4	4	4	3	4	4	1	4	4	4	3.75	1	2	3	2	2
4	4	4	4	4	4	4	4	4	4	4	4	4	4	4	4	4	4	4	4	4	4	4	4	4	4	4	1	4	4	4	4	1	2	2	3	1
4	4	4	4	4	4	4	4	4	4	4	4	4	4	4	4	4	4	4	4	4	4	4	3	3	3	3	3	4	4	4	3	1	4	2	1	2
4	4	4	4	4	4	4	4	4	4	5	4	4	4	5	4	4	4	4	4	4	4	4	4	4	4	4	3	4	4.25	4	4	1	1	2	3	2
4	4	3	4	4	4	4	4	4	4	4	5	5	5	4	5	5	4	4	4	4	4	4	4	3	3	3	5	3.888888889	4.625	4	3.25	1	1	4	2	4
4	4	4	4	4	4	4	4	4	4	4	5	5	4	4	4	4	4	4	4	4	4	4	3	3	3	3	5	4	4.25	4	3	0	2	2	1	3
4	4	4	4	4	3	3	4	3	4	4	4	4	4	4	4	4	4	4	4	4	4	4	2	3	4	3	5	3.666666667	4	4	3	1	3	2	3	4
4	4	4	4	4	4	4	4	4	4	4	4	4	4	4	4	4	4	4	4	4	3	4	3	3	3	3	3	4	4	3.833333333	3	1	2	2	3	3
4	4	4	4	4	4	4	4	4	4	4	4	4	4	4	4	4	4	4	4	4	4	4	4	4	4	4	3	4	4	4	4	1	2	3	2	2
4	4	4	4	4	4	4	4	4	4	5	4	5	4	4	4	4	4	4	4	4	4	4	3	3	3	3	4	4	4.25	4	3	1	2	3	1	3
4	4	4	4	4	3	3	4	5	4	4	4	4	4	4	4	4	4	4	4	4	4	4	2	3	4	3	2	3.888888889	4	4	3	1	3	3	2	2
4	4	4	4	4	4	4	4	4	4	4	4	4	4	4	4	4	4	4	4	4	4	4	3	3	3	3	3	4	4	4	3	1	1	1	2	1
4	4	4	4	4	4	4	4	4	4	4	4	4	4	4	4	4	4	4	4	4	4	4	3	3	3	3	1	4	4	4	3	1	2	3	1	3
4	4	4	4	4	4	4	4	4	4	4	4	4	4	4	4	4	4	4	4	4	4	4	4	4	4	4	5	4	4	4	4	1	3	3	2	3
4	4	4	4	4	4	4	4	4	5	4	5	5	4	4	4	4	4	4	4	4	4	4	3	3	3	3	5	4	4.375	4	3	1	1	1	3	2
4	4	4	4	4	4	4	4	4	4	5	4	5	5	4	5	5	4	4	4	4	4	4	3	3	3	3	1	4	4.625	4	3	1	3	2	2	3
4	4	4	4	4	4	4	4	4	4	4	4	4	4	4	4	4	4	4	4	4	4	4	3	3	3	4	5	4	4	4	3.25	1	2	3	2	3
4	4	4	4	4	4	4	4	4	5	5	4	4	5	5	5	4	4	4	4	4	4	4	3	3	3	3	2	4	4.625	4	3	1	3	3	2	1
5	5	4	5	5	4	5	5	5	4	4	4	4	4	4	4	4	4	4	4	4	4	4	2	2	2	2	3	4.777777778	4	4	2	1	2	2	1	3
4	4	4	4	4	4	4	4	4	4	4	4	4	4	4	4	4	4	4	4	4	4	4	4	4	3	3	5	4	4	4	3.5	0	2	2	3	1
4	4	4	4	4	4	4	4	4	4	4	4	4	4	4	4	4	4	4	4	4	4	4	3	3	3	3	5	4	4	4	3	0	1	4	2	1
4	4	4	4	4	4	4	4	4	5	5	5	5	5	5	5	5	5	5	5	5	5	5	4	4	4	4	2	4	5	5	4	1	2	2	1	2
4	4	4	4	4	4	4	4	4	4	4	4	4	4	4	4	4	4	4	4	4	4	4	5	4	4	4	4	4	4	4	4.25	1	1	2	2	1
4	4	4	4	4	3	3	3	3	5	5	5	5	5	5	5	5	5	5	5	5	5	5	5	4	3	4	5	3.555555556	5	5	4	1	3	1	2	3
5	5	5	5	5	5	5	5	5	4	3	4	3	3	3	3	4	4	4	4	4	4	4	3	3	3	3	3	5	3.375	4	3	1	2	3	3	3
4	4	4	4	4	3	5	4	5	5	4	5	5	4	4	4	4	4	4	4	4	4	4	2	3	2	3	3	4.111111111	4.375	4	2.5	1	3	3	2	1
4	4	4	4	4	4	4	4	4	4	4	4	4	4	4	4	4	4	4	4	4	4	5	5	5	5	5	2	4	4	4.166666667	5	1	2	2	1	1
4	4	4	4	4	3	3	4	5	4	4	4	4	4	4	4	4	4	4	4	4	4	4	4	4	3	3	2	3.888888889	4	4	3.5	1	3	2	3	3
4	4	4	4	4	4	4	4	4	4	4	4	4	4	4	4	4	4	4	4	4	4	4	4	3	3	3	2	4	4	4	3.25	1	2	1	1	2
4	4	4	4	4	4	4	4	4	3	4	4	4	4	4	4	4	4	4	4	4	4	4	3	4	3	3	4	4	3.875	4	3.25	0	2	1	1	1
4	4	4	4	4	4	4	4	4	4	4	4	4	4	4	4	4	4	4	4	4	4	4	4	4	4	4	3	4	4	4	4	1	3	1	2	2
4	4	4	4	4	4	4	4	4	4	4	4	4	4	4	4	4	4	4	4	4	4	4	3	3	3	4	3	4	4	4	3.25	1	4	4	1	1
4	4	4	4	4	4	4	4	4	5	5	5	4	5	5	5	5	4	4	4	4	4	4	3	3	3	3	3	4	4.875	4	3	1	1	2	3	2
4	4	4	4	4	4	4	4	4	4	4	4	4	4	4	4	4	4	4	4	4	4	4	3	3	3	3	4	4	4	4	3	1	1	4	3	3
4	4	4	4	4	3	3	4	5	4	4	4	4	4	4	4	4	4	4	4	4	3	4	3	3	2	3	2	3.888888889	4	3.833333333	2.75	1	2	3	2	1
4	4	4	4	4	4	4	4	4	4	4	4	4	4	4	4	4	4	4	4	4	4	4	3	3	3	3	2	4	4	4	3	1	4	4	2	1
4	4	4	4	4	4	4	4	4	5	4	4	4	5	4	4	5	4	4	4	4	3	4	3	3	3	3	2	4	4.375	3.833333333	3	1	2	2	1	1
4	4	4	4	4	4	4	4	4	4	4	4	4	4	4	4	4	4	4	4	4	4	4	4	4	3	3	1	4	4	4	3.5	1	3	3	2	1
4	4	4	4	4	4	4	4	4	4	4	4	4	4	4	4	4	4	4	4	4	4	4	3	4	3	3	4	4	4	4	3.25	1	2	4	2	1
4	4	4	4	4	4	4	4	4	4	4	4	4	4	4	4	4	4	4	4	4	4	4	4	4	4	4	2	4	4	4	4	1	2	3	2	2
5	5	4	4	4	4	5	5	4	4	4	4	4	4	4	4	4	4	4	4	4	4	4	2	2	2	2	5	4.444444444	4	4	2	0	2	3	2	2
4	4	4	4	4	4	4	4	4	5	4	5	5	5	4	4	5	5	5	5	5	5	5	4	4	4	4	1	4	4.625	5	4	1	4	2	2	3
4	4	4	4	4	4	4	4	4	4	4	4	4	4	4	4	4	4	4	4	4	4	4	4	4	4	4	1	4	4	4	4	1	2	2	2	1
4	4	4	4	4	4	4	4	4	4	4	4	4	4	4	4	4	4	4	4	4	4	4	3	2	3	2	3	4	4	4	2.5	1	2	1	1	2
4	4	4	4	4	4	4	4	4	4	4	4	4	4	4	4	4	4	4	4	4	4	4	3	3	3	3	5	4	4	4	3	1	1	2	2	4
4	4	4	4	4	4	4	4	4	4	4	4	4	4	4	4	4	4	4	4	4	4	3	3	3	3	3	5	4	4	3.833333333	3	1	4	3	1	1
4	4	4	4	4	4	4	4	4	4	4	4	4	4	4	4	4	4	4	4	4	4	4	3	3	3	3	4	4	4	4	3	1	2	3	3	2
4	4	4	4	4	4	4	4	4	4	4	4	4	5	4	4	4	4	4	4	4	4	4	3	3	3	3	3	4	4.125	4	3	1	3	3	1	3
4	4	4	4	4	4	4	4	4	4	4	4	4	4	4	4	4	4	4	4	4	4	4	3	3	3	3	2	4	4	4	3	1	3	1	3	1
4	4	4	4	4	4	4	4	4	4	4	4	4	4	4	4	4	4	4	4	4	4	4	4	4	4	4	4	4	4	4	4	1	3	3	1	1
4	4	4	4	4	4	4	4	4	4	4	4	4	4	4	4	4	4	4	4	4	4	4	4	4	4	4	3	4	4	4	4	1	4	2	1	3
4	4	4	4	4	3	5	4	5	4	4	4	4	4	4	4	4	4	4	4	4	4	4	3	4	5	4	3	4.111111111	4	4	4	1	2	2	3	1
4	4	4	4	4	4	4	4	4	4	4	4	4	4	4	4	4	4	4	4	4	4	4	4	4	4	4	2	4	4	4	4	1	2	2	1	2
4	4	4	4	4	4	4	4	4	4	4	4	4	4	4	4	4	4	4	4	4	4	4	3	3	3	3	2	4	4	4	3	1	2	1	1	2
4	4	4	4	4	4	4	4	4	4	4	4	4	4	4	4	4	4	4	4	4	4	4	3	3	3	3	3	4	4	4	3	1	2	2	3	2
4	4	4	4	4	4	4	4	4	4	4	4	4	4	4	4	4	4	4	4	4	4	4	4	4	4	4	1	4	4	4	4	1	2	3	2	2
4	4	4	4	4	4	4	4	4	5	5	5	5	5	5	5	5	4	4	4	4	4	4	3	3	3	3	4	4	5	4	3	1	2	2	2	3
4	4	4	4	4	4	4	4	4	4	4	4	4	4	4	4	4	4	4	4	4	4	4	4	4	4	4	5	4	4	4	4	1	4	4	1	4
4	4	4	4	4	4	4	4	4	4	4	4	4	4	4	4	4	4	4	4	4	4	4	3	3	3	3	1	4	4	4	3	1	2	1	2	1
4	4	4	4	4	4	4	4	4	4	4	4	4	4	4	4	4	4	4	4	4	4	4	3	3	3	3	3	4	4	4	3	1	2	3	1	2
4	4	4	4	4	4	4	4	4	3	4	4	4	4	4	4	3	4	4	4	4	4	4	4	4	4	4	4	4	3.75	4	4	1	3	3	1	3
4	4	4	4	4	3	5	4	3	4	4	4	4	4	4	4	4	4	4	4	4	4	4	5	4	3	4	1	3.888888889	4	4	4	0	1	2	2	2
4	4	4	4	4	4	4	4	4	4	4	4	4	4	4	4	4	4	4	4	4	4	4	3	3	3	3	2	4	4	4	3	1	3	3	2	1
4	3	4	3	3	3	4	3	2	5	5	5	5	5	5	5	5	5	5	4	4	5	4	5	4	5	4	3	3.222222222	5	4.5	4.5	1	4	1	2	1
4	4	4	4	4	4	4	4	4	4	4	4	4	4	4	4	4	4	4	4	4	4	4	3	3	3	3	1	4	4	4	3	1	2	2	2	1
4	4	4	4	4	4	4	4	4	4	4	4	4	4	4	4	4	5	5	5	5	5	4	4	4	4	4	3	4	4	4.833333333	4	1	1	2	2	3
4	4	4	4	4	3	3	4	5	4	4	4	4	4	4	4	4	5	5	5	4	4	4	3	4	5	4	1	3.888888889	4	4.5	4	1	4	2	2	1
4	4	4	4	4	3	3	4	3	4	4	4	4	4	4	4	4	4	4	4	4	4	4	4	3	4	3	5	3.666666667	4	4	3.5	1	3	3	2	1
3	3	3	3	3	3	3	3	4	4	5	5	4	5	5	5	5	4	4	4	4	4	4	4	4	4	4	3	3.111111111	4.75	4	4	1	3	2	2	1
4	4	4	4	4	4	4	4	4	5	4	4	5	4	4	5	4	4	4	3	4	4	4	3	3	3	3	2	4	4.375	3.833333333	3	1	4	3	1	1
4	4	4	4	4	4	4	4	4	5	5	4	5	4	4	4	4	4	4	4	4	4	4	4	4	4	4	5	4	4.375	4	4	1	3	3	3	1
4	4	4	4	4	4	4	4	4	4	4	4	4	4	4	4	4	4	4	4	4	4	4	3	3	4	3	2	4	4	4	3.25	1	1	4	3	1
4	4	4	4	4	4	4	4	4	5	5	5	5	5	5	5	4	4	4	4	4	4	4	3	3	3	3	5	4	4.875	4	3	1	4	2	3	3
4	4	4	4	4	4	4	4	4	4	4	4	4	4	4	4	4	4	4	4	4	4	4	4	4	4	4	3	4	4	4	4	1	2	2	3	2
4	4	4	4	4	4	4	4	4	4	4	4	4	4	4	4	4	4	4	4	4	4	4	3	3	3	3	2	4	4	4	3	1	3	2	3	1
4	4	4	4	4	4	4	4	4	5	5	5	5	5	5	5	5	4	4	4	4	4	4	3	3	3	3	5	4	5	4	3	1	3	2	1	2
4	4	4	4	4	4	4	4	4	4	4	4	4	4	4	4	4	4	4	4	4	4	4	3	3	3	3	4	4	4	4	3	1	2	1	2	2
4	4	4	4	4	4	4	4	4	4	4	4	4	4	4	4	4	4	4	4	4	4	4	4	4	4	4	1	4	4	4	4	1	3	2	1	2
4	4	4	4	4	4	4	4	4	4	4	4	4	4	4	4	4	4	4	4	4	4	4	3	3	3	3	4	4	4	4	3	1	1	1	2	3
4	4	4	4	4	4	4	4	4	4	4	4	4	4	4	4	4	4	4	4	4	4	4	4	4	4	4	5	4	4	4	4	1	2	3	2	1
4	4	4	4	4	4	4	4	4	4	4	4	4	4	4	4	4	4	4	4	4	3	4	2	2	2	3	5	4	4	3.833333333	2.25	1	2	2	1	1
4	4	4	4	4	4	4	4	4	4	4	4	4	4	4	4	4	4	4	4	4	4	4	4	4	4	4	1	4	4	4	4	0	4	3	3	1
4	4	4	4	4	4	4	4	4	4	4	4	4	4	4	4	4	4	4	4	4	4	4	4	4	4	4	1	4	4	4	4	1	3	4	2	1
4	4	4	4	4	4	4	4	4	4	4	4	4	4	4	5	4	4	4	4	4	4	4	3	3	4	3	4	4	4.125	4	3.25	1	2	3	2	2
4	4	4	4	4	4	4	4	4	4	4	4	4	4	4	4	4	4	4	4	4	4	4	3	3	3	3	1	4	4	4	3	1	2	2	3	3
4	4	4	4	4	4	4	4	4	5	5	5	5	5	5	5	5	5	5	5	5	5	5	4	4	4	4	3	4	5	5	4	1	4	3	1	1
4	4	4	4	4	4	4	4	4	4	4	4	4	4	4	4	4	4	4	4	4	4	4	3	3	4	4	4	4	4	4	3.5	1	4	2	2	1
4	4	4	4	4	4	4	4	4	4	4	4	4	4	4	4	4	4	4	4	4	4	4	4	4	4	4	3	4	4	4	4	1	2	3	1	1
4	4	4	4	4	4	4	4	4	4	4	4	4	4	4	5	4	4	4	4	4	4	4	4	3	4	4	2	4	4.125	4	3.75	1	2	1	3	2
4	4	4	4	4	4	4	4	4	4	4	4	4	4	4	4	4	4	4	4	4	4	4	4	4	4	3	1	4	4	4	3.75	1	4	3	3	2
4	4	4	4	4	5	3	4	5	4	4	4	4	4	4	4	4	4	4	4	4	4	4	2	3	2	3	5	4.111111111	4	4	2.5	1	2	4	2	3
4	4	4	3	4	4	4	4	4	5	5	5	5	5	5	5	5	4	4	4	4	4	4	3	3	3	3	4	3.888888889	5	4	3	1	4	2	1	2
4	4	4	4	4	4	4	4	4	4	4	4	4	4	4	4	4	4	4	4	4	4	4	4	4	4	4	4	4	4	4	4	1	2	1	1	1
4	4	4	4	4	5	5	4	5	4	4	4	4	4	4	4	4	4	4	4	4	4	4	4	3	4	3	5	4.333333333	4	4	3.5	1	2	4	1	2
4	4	4	4	4	4	4	4	4	4	4	4	4	4	4	4	4	4	4	4	4	4	4	3	3	3	3	4	4	4	4	3	1	3	4	1	1
4	4	4	4	4	4	4	4	4	5	5	4	4	4	4	4	4	4	4	4	4	4	4	4	4	4	4	4	4	4.25	4	4	1	3	2	3	2
4	4	4	4	4	4	4	4	4	4	4	4	4	4	4	4	4	4	4	4	4	4	4	4	3	3	4	5	4	4	4	3.5	1	2	3	2	2
4	4	4	4	4	3	3	4	5	4	4	4	4	4	4	4	4	4	4	4	4	4	4	2	3	2	3	4	3.888888889	4	4	2.5	1	2	3	1	1
4	4	4	4	4	4	4	4	4	4	4	4	4	4	4	4	4	4	4	4	4	4	4	4	4	4	4	3	4	4	4	4	1	4	2	2	2
4	4	4	4	4	4	4	4	4	4	4	4	4	4	4	4	4	4	4	4	4	4	4	4	4	4	4	3	4	4	4	4	1	3	1	3	1
4	4	4	4	4	4	4	4	4	4	4	4	4	4	4	4	4	4	4	4	4	4	4	3	3	3	3	3	4	4	4	3	1	4	2	2	1
4	4	4	4	4	4	4	4	4	4	4	4	4	4	4	4	4	4	4	4	4	4	4	3	3	3	3	1	4	4	4	3	1	1	2	3	1
4	4	3	4	4	4	4	4	4	4	4	4	4	4	4	4	4	4	4	4	4	4	4	4	4	4	4	4	3.888888889	4	4	4	1	3	1	2	1
4	4	4	4	4	4	4	4	4	4	4	4	4	4	4	4	4	4	4	4	4	4	4	3	3	3	3	5	4	4	4	3	1	2	2	2	1
4	4	4	4	4	3	5	4	5	4	4	4	4	4	4	4	4	4	4	4	4	4	4	3	4	3	4	4	4.111111111	4	4	3.5	0	4	3	2	1
4	4	4	4	4	3	5	4	3	4	4	4	4	4	4	4	4	4	4	4	4	4	4	2	3	4	3	5	3.888888889	4	4	3	1	4	1	3	3
4	4	4	4	4	4	4	4	4	5	5	5	5	5	5	5	5	5	5	5	5	5	5	4	4	4	4	4	4	5	5	4	0	2	3	1	2
4	4	4	4	4	3	5	4	5	5	4	4	4	4	4	4	4	5	4	5	5	5	4	5	4	5	4	4	4.111111111	4.125	4.666666667	4.5	1	1	3	1	1
4	4	4	4	4	4	4	4	4	4	4	4	4	4	4	4	4	4	4	4	4	4	4	4	4	4	4	1	4	4	4	4	1	4	2	1	1
4	4	4	4	4	4	4	4	4	4	4	4	4	4	5	4	5	4	4	4	4	4	4	4	4	4	4	3	4	4.25	4	4	1	3	1	3	3
4	4	4	4	4	4	4	4	4	4	4	4	4	4	4	4	4	4	4	4	4	5	4	4	4	4	4	1	4	4	4.166666667	4	1	1	2	3	3
4	4	4	4	4	4	4	4	4	4	4	4	4	4	4	5	4	4	4	4	4	4	4	4	4	4	4	3	4	4.125	4	4	1	2	2	2	1
4	4	4	3	3	4	4	4	4	4	4	5	5	5	5	4	5	4	3	3	4	4	4	3	3	3	3	3	3.777777778	4.625	3.666666667	3	1	2	4	2	4
4	4	4	4	4	4	4	4	4	4	4	4	4	4	4	4	4	4	4	4	4	4	4	3	3	3	3	4	4	4	4	3	1	4	2	1	2
4	4	4	4	4	4	4	4	4	4	4	4	5	4	4	5	5	4	4	4	4	4	4	3	3	3	3	1	4	4.375	4	3	1	2	2	2	2
4	4	4	4	4	3	5	4	3	4	4	4	4	4	4	4	4	4	4	4	4	4	4	5	3	5	4	1	3.888888889	4	4	4.25	1	4	4	2	2
4	4	4	4	4	4	4	4	4	5	4	4	5	5	4	4	4	4	4	4	4	4	4	4	4	4	4	2	4	4.375	4	4	1	3	2	1	4
4	4	4	4	4	4	4	4	4	5	5	5	5	5	5	5	5	4	4	4	4	4	4	3	3	3	3	1	4	5	4	3	0	2	4	1	2
4	4	4	4	4	5	5	4	3	4	4	4	4	4	4	4	4	4	4	4	4	4	4	5	3	3	3	2	4.111111111	4	4	3.5	1	3	4	1	1
4	4	4	4	4	4	4	4	4	4	4	4	4	4	4	4	4	4	4	4	4	4	4	3	3	3	3	3	4	4	4	3	1	3	3	2	2
4	4	4	4	5	4	4	4	4	4	4	4	4	4	4	4	4	4	4	4	4	4	4	3	3	3	3	3	4.111111111	4	4	3	1	1	4	2	3
4	4	4	4	4	4	4	4	4	4	4	4	4	4	4	4	4	4	4	4	4	4	4	3	3	3	3	1	4	4	4	3	1	1	3	2	2
4	4	4	4	4	5	3	4	3	4	4	4	4	4	4	4	4	4	4	4	4	4	4	4	3	2	3	5	3.888888889	4	4	3	1	2	2	2	1
4	4	4	4	4	4	4	4	4	4	4	4	4	4	4	4	4	4	4	4	4	4	4	3	3	3	3	5	4	4	4	3	1	3	2	2	1
4	4	4	4	4	4	4	4	4	4	4	4	4	4	4	4	4	4	4	4	4	4	4	3	3	3	3	2	4	4	4	3	1	3	3	3	1
4	4	4	4	4	4	4	4	4	5	5	4	4	4	4	4	4	4	4	4	4	4	4	4	4	4	4	4	4	4.25	4	4	1	4	2	1	2
4	4	4	4	4	4	4	4	4	4	4	4	4	4	4	4	4	4	4	4	4	4	4	3	3	3	3	1	4	4	4	3	1	3	1	1	1
3	3	3	3	3	3	3	3	3	5	5	5	5	5	4	5	5	5	5	5	5	5	5	5	5	5	5	2	3	4.875	5	5	1	2	2	2	3
4	4	4	4	4	4	4	4	4	4	4	4	4	4	4	4	4	4	4	4	4	4	4	4	4	4	4	4	4	4	4	4	1	2	3	1	4
4	4	3	3	4	3	3	3	3	5	5	5	5	5	5	5	5	4	4	4	4	4	4	3	4	4	4	4	3.333333333	5	4	3.75	1	1	4	2	1
4	4	4	4	4	4	4	4	4	4	4	4	4	4	4	4	4	4	4	4	4	4	4	3	3	3	3	3	4	4	4	3	1	1	2	2	3
4	4	4	4	4	3	5	4	5	4	4	4	4	4	4	4	4	4	4	4	4	4	4	5	4	5	4	5	4.111111111	4	4	4.5	1	3	3	3	1
4	4	4	4	4	4	4	4	4	4	4	4	4	4	4	4	4	4	4	4	4	4	4	3	3	3	3	3	4	4	4	3	1	1	4	1	2
4	4	4	4	4	3	3	4	5	4	4	4	4	4	4	4	5	4	4	4	4	4	4	3	4	4	3	4	3.888888889	4.125	4	3.5	1	3	2	2	1
4	4	4	4	4	4	4	4	4	4	4	4	4	4	4	4	4	4	4	4	4	4	4	5	5	5	5	4	4	4	4	5	1	3	3	2	1
4	4	4	4	4	5	3	4	3	4	4	4	4	4	4	4	5	4	4	4	4	4	4	4	3	2	3	5	3.888888889	4.125	4	3	1	3	4	2	1
4	4	4	4	4	4	4	4	4	4	4	4	4	4	4	4	4	4	4	4	4	4	4	4	4	4	4	2	4	4	4	4	1	3	3	2	1
4	4	4	4	4	4	4	4	4	4	4	4	4	4	4	4	4	4	4	4	4	4	4	3	3	3	3	1	4	4	4	3	1	1	4	3	2
4	4	4	4	4	4	4	4	4	4	4	4	4	4	4	4	4	4	4	4	4	4	4	4	3	3	4	4	4	4	4	3.5	1	2	2	2	2
4	4	4	4	4	4	4	4	4	4	4	4	4	4	4	4	4	4	4	4	4	4	4	4	4	4	4	5	4	4	4	4	1	2	3	1	2
4	4	4	4	4	4	4	4	4	4	4	4	4	4	4	4	4	4	4	4	4	4	4	3	3	3	3	2	4	4	4	3	1	3	3	2	1
4	4	4	4	4	4	4	4	4	5	5	4	4	4	4	4	4	4	4	4	4	4	4	4	4	4	4	2	4	4.25	4	4	1	3	1	2	1
4	4	4	4	4	4	4	4	4	4	4	4	4	4	4	4	4	4	4	4	4	4	4	4	4	4	4	4	4	4	4	4	1	3	4	3	1
4	4	4	4	4	4	4	4	4	4	4	4	4	4	4	4	4	4	4	4	4	4	4	3	3	3	3	4	4	4	4	3	1	4	4	2	1
4	4	4	4	4	4	4	4	4	4	4	4	4	4	5	4	4	4	4	4	4	4	4	4	4	4	4	3	4	4.125	4	4	1	4	1	3	2
4	4	4	4	4	3	3	4	5	4	4	4	5	5	4	4	4	4	4	4	4	4	4	3	4	3	4	2	3.888888889	4.25	4	3.5	1	3	3	1	3
4	4	4	4	4	4	4	4	4	4	4	4	4	4	4	4	4	4	4	4	4	4	4	4	4	4	4	3	4	4	4	4	1	2	3	3	1
4	4	4	4	4	4	4	4	4	4	4	4	4	4	4	4	4	4	4	4	4	4	4	3	3	3	3	3	4	4	4	3	1	4	2	1	1
4	4	4	4	4	4	4	4	4	4	4	4	4	4	4	4	4	4	4	4	4	4	4	3	3	3	3	4	4	4	4	3	1	1	3	2	3
4	4	4	4	4	4	4	4	4	4	4	4	4	4	4	4	4	4	4	4	4	4	4	3	3	3	3	1	4	4	4	3	1	1	3	1	2
4	4	4	4	4	4	4	4	4	4	4	4	5	4	4	5	4	4	4	4	4	4	4	3	4	3	3	1	4	4.25	4	3.25	1	1	4	2	3
4	4	4	4	4	4	4	4	4	4	4	4	4	4	4	4	4	4	4	4	4	4	4	4	4	4	4	1	4	4	4	4	1	3	3	1	3
4	4	4	4	4	3	5	4	5	5	4	5	5	5	5	4	5	4	4	4	4	4	4	3	4	2	4	3	4.111111111	4.75	4	3.25	1	3	1	2	1
4	4	4	4	4	4	4	4	4	5	5	5	5	5	5	5	5	4	4	4	4	4	4	3	3	3	3	1	4	5	4	3	1	2	4	3	2
4	4	4	4	4	4	4	4	4	4	4	4	4	4	4	4	4	4	4	4	5	4	4	4	4	4	4	3	4	4	4.166666667	4	1	3	3	1	3
4	4	4	4	4	4	4	4	4	4	4	4	4	4	4	4	4	4	4	4	4	4	4	4	4	4	4	5	4	4	4	4	1	3	3	2	3
4	4	4	4	4	4	4	4	4	4	4	4	4	4	4	4	4	4	4	4	4	4	4	4	4	4	4	4	4	4	4	4	1	1	1	3	1
4	4	4	4	4	4	4	4	4	4	4	4	4	4	4	4	4	4	4	4	4	4	4	4	4	4	4	3	4	4	4	4	1	3	3	3	4
4	4	4	4	4	4	4	4	4	4	4	4	4	4	4	4	4	4	4	4	4	4	4	4	4	4	4	1	4	4	4	4	1	3	2	2	1
4	4	4	4	4	4	4	4	4	5	5	5	5	5	5	5	5	5	5	5	5	5	5	4	4	4	4	4	4	5	5	4	1	2	4	3	2
4	4	4	4	4	4	4	4	4	4	4	4	4	4	4	4	4	4	4	4	4	4	4	3	3	3	4	3	4	4	4	3.25	1	3	3	1	2
4	4	4	4	4	4	4	4	4	5	4	5	5	4	5	5	5	4	4	4	4	4	4	3	3	3	3	3	4	4.75	4	3	1	3	3	2	4
4	4	4	4	4	4	4	4	4	5	4	5	5	5	5	4	5	5	5	5	5	5	4	4	4	4	4	3	4	4.75	4.833333333	4	1	1	2	1	3
4	4	4	4	4	4	4	4	4	4	4	4	4	4	4	5	5	4	4	5	4	4	4	4	4	4	4	5	4	4.25	4.166666667	4	1	3	3	2	2
4	4	4	4	4	4	4	4	4	4	4	4	4	4	4	4	4	4	4	4	4	4	4	4	4	3	4	3	4	4	4	3.75	1	3	2	3	3
4	4	4	4	4	5	5	4	3	4	5	5	4	4	4	4	4	4	4	4	4	4	4	4	3	4	3	1	4.111111111	4.25	4	3.5	1	2	4	1	1
4	4	4	4	4	4	4	4	4	4	4	4	4	4	4	4	4	4	4	4	4	4	4	3	3	3	3	3	4	4	4	3	0	1	2	3	3
4	4	4	4	4	4	4	4	4	4	4	4	4	4	4	4	4	4	4	4	5	4	4	4	4	4	4	2	4	4	4.166666667	4	1	3	1	1	2
4	4	4	4	4	4	4	4	4	4	4	4	4	4	4	4	4	4	4	4	4	4	4	4	3	4	4	2	4	4	4	3.75	1	3	4	2	2
4	4	4	4	4	4	4	4	4	4	4	4	4	4	4	4	4	4	4	4	4	4	4	4	4	4	4	1	4	4	4	4	1	3	3	1	1
3	3	3	3	3	3	4	4	3	5	5	5	5	5	5	5	5	4	4	4	4	4	4	4	4	3	3	5	3.222222222	5	4	3.5	1	1	3	3	1
4	4	4	4	4	3	5	4	3	4	4	4	4	4	4	4	4	4	4	4	4	4	4	2	4	5	3	4	3.888888889	4	4	3.5	1	3	1	1	1
4	4	4	4	4	4	4	4	4	4	4	4	4	4	4	4	4	4	4	4	4	4	4	4	4	4	4	1	4	4	4	4	1	4	3	2	1
4	4	4	4	4	3	3	4	5	4	4	4	4	4	4	4	4	4	4	4	4	4	4	4	3	4	3	3	3.888888889	4	4	3.5	1	4	3	3	1
4	4	4	4	4	4	4	4	4	4	4	4	4	4	4	4	4	4	4	4	4	4	4	4	4	4	4	1	4	4	4	4	1	3	3	3	4
4	4	4	4	4	3	3	4	5	5	4	5	5	5	5	5	5	4	4	4	4	4	4	2	3	2	3	3	3.888888889	4.875	4	2.5	1	3	3	3	3
4	4	4	4	4	4	4	4	4	4	4	4	4	4	4	4	4	4	4	4	4	4	4	3	3	3	3	4	4	4	4	3	1	2	3	2	1
4	4	4	4	4	4	4	4	4	4	4	4	4	4	4	4	4	4	4	3	3	4	4	3	3	3	3	1	4	4	3.666666667	3	1	1	4	2	1
4	4	4	4	4	4	4	4	4	4	4	4	4	4	4	4	4	4	4	4	4	4	4	4	4	3	4	1	4	4	4	3.75	1	1	2	1	1
4	4	4	4	4	4	4	4	4	4	4	5	4	4	4	4	5	4	4	4	4	4	4	3	3	3	3	4	4	4.25	4	3	1	1	2	2	3
4	4	4	4	4	4	4	4	4	4	4	4	4	4	4	4	4	4	4	4	4	4	4	4	4	4	4	2	4	4	4	4	1	2	3	3	2
4	4	4	4	4	4	4	4	4	4	4	4	4	4	4	4	4	4	4	4	4	4	4	3	3	3	3	5	4	4	4	3	1	4	2	3	2
4	4	4	4	4	3	3	4	5	4	4	4	4	4	4	4	4	4	3	4	4	3	3	2	3	2	3	4	3.888888889	4	3.5	2.5	0	2	2	3	3
4	4	5	4	4	4	5	4	4	4	4	4	4	4	4	4	4	4	4	4	4	4	4	3	3	3	3	5	4.222222222	4	4	3	1	2	3	2	2
4	4	4	4	4	4	4	4	4	5	5	5	5	5	5	5	5	5	5	5	5	5	5	4	4	4	4	3	4	5	5	4	1	2	2	2	2
4	4	4	4	4	4	4	4	4	5	4	4	5	4	4	5	4	4	4	4	4	4	4	4	4	3	4	3	4	4.375	4	3.75	1	3	3	2	1
4	4	4	4	4	4	4	4	4	4	4	4	4	4	4	4	3	4	4	4	4	4	4	4	4	4	4	1	4	3.875	4	4	1	2	2	2	2
4	4	4	4	4	3	3	4	3	4	4	4	4	4	4	4	4	4	4	4	4	4	4	4	3	4	3	2	3.666666667	4	4	3.5	1	2	2	3	2
4	4	4	4	4	3	5	4	3	4	4	4	4	4	4	4	4	4	5	4	4	4	5	3	4	3	4	4	3.888888889	4	4.333333333	3.5	1	2	2	1	3
4	4	4	4	4	4	4	4	4	5	4	4	4	5	4	4	4	4	4	4	4	4	4	4	4	4	4	3	4	4.25	4	4	0	3	2	2	2
4	4	4	4	4	4	4	4	4	4	4	4	4	4	4	4	4	4	4	4	4	4	4	3	3	4	4	2	4	4	4	3.5	1	2	1	2	2
4	4	4	4	4	4	4	4	4	4	4	4	4	4	4	4	4	4	5	4	4	4	4	4	4	4	4	5	4	4	4.166666667	4	1	1	4	2	4
4	4	4	4	4	4	4	4	4	5	4	4	4	4	4	4	4	4	4	4	4	4	4	3	3	3	3	4	4	4.125	4	3	0	3	2	2	2
4	4	4	4	3	4	4	4	4	4	4	4	5	4	5	4	5	4	4	4	4	4	4	4	4	4	4	2	3.888888889	4.375	4	4	0	2	4	1	2
4	4	4	4	4	4	4	3	4	4	4	4	4	4	4	4	4	4	4	4	4	4	4	5	5	5	5	3	3.888888889	4	4	5	1	3	2	1	1
4	4	4	4	4	4	4	4	4	4	4	4	4	4	4	4	4	4	4	4	4	4	3	3	3	3	3	2	4	4	3.833333333	3	1	2	3	3	1
4	4	4	4	4	4	4	4	4	4	4	4	4	4	4	4	4	3	4	4	3	4	4	3	3	3	3	4	4	4	3.666666667	3	1	2	2	2	1
4	4	4	3	4	4	4	4	4	4	4	4	4	4	4	4	4	4	4	4	4	4	4	4	4	4	4	3	3.888888889	4	4	4	1	3	2	2	3
3	3	3	3	3	3	3	3	3	5	5	5	5	5	5	5	5	5	4	4	4	4	4	4	4	4	4	3	3	5	4.166666667	4	1	3	1	2	4
4	4	4	4	4	4	4	4	4	5	4	4	4	4	4	4	4	4	4	4	4	4	4	3	3	3	3	1	4	4.125	4	3	1	4	3	2	4
4	4	4	4	4	4	4	4	4	4	4	4	4	4	4	4	4	4	4	4	4	4	4	3	3	3	3	2	4	4	4	3	1	2	2	2	2
3	4	4	4	3	4	4	4	4	4	5	4	5	4	5	4	4	4	3	3	3	4	4	3	3	3	3	3	3.777777778	4.375	3.5	3	1	2	4	3	1
4	4	4	4	4	4	4	4	4	5	5	5	5	5	5	5	5	4	4	4	4	4	4	3	3	3	3	2	4	5	4	3	1	2	3	3	2
4	4	4	4	4	4	4	4	4	5	4	5	5	5	4	5	4	4	4	4	4	4	4	3	3	3	3	4	4	4.625	4	3	1	2	1	2	1
4	4	4	4	4	4	4	4	4	4	4	4	4	4	4	4	4	4	4	4	4	4	4	3	3	3	3	4	4	4	4	3	1	3	2	1	1
4	4	4	4	4	4	4	4	4	4	4	4	4	4	4	4	4	4	4	4	4	4	4	3	3	3	3	3	4	4	4	3	1	3	3	2	2
4	4	4	4	4	5	5	4	3	4	5	5	5	5	5	5	5	5	4	5	4	5	5	2	3	5	4	2	4.111111111	4.875	4.666666667	3.5	1	3	1	2	2
4	4	4	4	4	4	4	4	4	4	4	4	4	4	4	4	4	4	4	4	4	4	4	4	4	4	3	5	4	4	4	3.75	1	3	1	1	1
4	4	4	4	4	4	4	4	4	4	4	4	4	4	4	4	4	4	4	4	4	4	4	4	4	4	4	4	4	4	4	4	0	3	1	3	2
4	4	4	4	4	4	4	4	4	4	5	4	5	5	4	4	4	4	4	4	4	4	4	3	3	3	3	4	4	4.375	4	3	1	3	3	3	3
4	4	4	4	4	4	4	4	4	4	4	4	4	4	4	4	4	4	4	4	4	4	4	4	4	4	4	4	4	4	4	4	1	2	3	2	2
4	4	4	4	4	4	4	4	4	4	4	4	4	4	4	4	4	4	4	4	4	4	4	3	3	4	4	3	4	4	4	3.5	1	3	2	1	1
4	4	4	4	4	4	4	4	4	3	3	3	3	3	3	3	3	3	4	4	4	4	4	4	3	3	4	2	4	3	3.833333333	3.5	1	3	4	1	3
4	4	4	4	4	4	4	4	4	4	4	4	4	4	4	4	4	4	4	4	4	4	4	4	4	4	4	2	4	4	4	4	1	1	3	1	2
4	4	4	4	4	4	4	4	4	4	4	4	4	4	4	4	4	4	4	4	4	4	4	3	3	3	3	1	4	4	4	3	1	3	2	2	3
4	3	4	4	4	4	4	4	4	4	4	4	4	4	4	4	4	4	4	4	4	4	4	4	4	4	4	1	3.888888889	4	4	4	1	1	3	2	2
3	3	3	3	3	3	3	4	3	5	5	5	5	5	5	5	5	5	5	5	5	5	5	4	4	4	4	5	3.111111111	5	5	4	1	4	3	2	1
4	4	4	4	4	4	4	4	4	4	4	4	4	4	4	4	4	4	4	4	4	4	4	4	4	4	4	4	4	4	4	4	1	1	4	2	1
4	4	4	4	4	5	5	4	5	4	4	4	4	4	4	4	4	4	4	4	4	4	4	5	4	5	4	5	4.333333333	4	4	4.5	1	3	2	3	1
3	4	3	4	3	3	3	3	3	4	4	4	4	4	4	4	4	4	4	4	4	4	4	5	5	5	5	1	3.222222222	4	4	5	1	4	3	2	2
4	4	4	4	4	4	4	4	4	5	5	5	4	5	5	5	5	4	4	4	4	4	4	3	3	3	3	5	4	4.875	4	3	1	3	3	1	1
4	4	4	4	4	3	5	4	5	4	4	4	4	4	4	4	4	4	4	4	4	4	4	2	3	2	3	5	4.111111111	4	4	2.5	1	2	2	3	1
4	4	4	3	4	4	4	4	4	5	5	5	5	5	5	4	5	4	4	4	4	4	4	3	3	3	3	5	3.888888889	4.875	4	3	1	1	4	2	1
4	4	4	4	4	4	4	4	4	4	4	4	4	4	4	4	4	4	4	4	4	4	4	3	3	3	3	5	4	4	4	3	1	3	1	3	1
4	4	4	4	4	3	3	4	5	4	4	4	4	4	4	4	4	4	4	4	4	4	4	2	3	2	3	3	3.888888889	4	4	2.5	1	4	3	2	3
4	4	4	4	4	4	4	4	4	4	4	4	4	4	4	4	4	5	4	4	4	4	4	4	4	4	4	2	4	4	4.166666667	4	1	2	1	3	1
4	4	4	4	4	4	4	4	4	4	4	4	4	4	4	4	4	4	4	4	4	4	4	4	4	4	4	4	4	4	4	4	1	3	2	2	1
4	4	4	4	4	4	4	4	4	4	4	4	4	4	4	4	4	4	4	4	4	4	4	3	3	3	3	2	4	4	4	3	1	3	2	2	2
4	4	4	4	4	4	4	4	4	4	4	4	4	4	4	4	4	3	4	3	4	4	4	3	3	3	3	2	4	4	3.666666667	3	1	3	4	3	4
4	4	4	4	4	4	4	4	4	4	4	4	4	4	4	4	4	4	4	4	4	4	4	4	4	4	4	1	4	4	4	4	1	2	2	3	3
4	4	4	4	4	4	4	4	4	4	4	4	4	4	4	4	4	4	4	4	4	3	4	3	3	3	3	1	4	4	3.833333333	3	1	4	3	3	1
4	4	4	4	4	4	4	4	4	5	5	4	4	5	4	4	4	4	4	4	4	4	4	4	4	4	4	2	4	4.375	4	4	1	2	3	2	1
4	4	4	4	4	4	4	4	4	5	5	5	5	5	5	5	5	5	5	5	5	4	5	4	3	4	4	1	4	5	4.833333333	3.75	1	3	1	3	3
4	4	4	4	4	4	4	4	4	4	4	4	4	4	4	4	4	4	4	4	4	4	4	3	3	3	3	5	4	4	4	3	1	2	2	1	1
4	4	4	4	4	4	4	4	4	5	5	5	5	5	5	5	5	4	5	4	4	5	4	4	4	4	4	1	4	5	4.333333333	4	1	2	3	3	2
4	4	4	4	4	4	4	4	4	4	4	4	3	4	4	4	4	4	4	4	4	4	4	4	4	4	4	2	4	3.875	4	4	0	3	2	1	2
4	4	4	4	4	4	4	4	4	4	4	4	4	4	4	4	4	4	4	4	4	4	4	3	3	3	3	5	4	4	4	3	1	3	4	2	1
4	4	4	4	4	3	3	4	5	5	4	4	4	4	4	4	4	4	4	4	4	4	4	2	3	2	3	4	3.888888889	4.125	4	2.5	1	2	2	2	1
4	4	4	4	4	4	4	4	4	4	4	4	4	4	4	4	4	4	4	4	4	4	4	4	4	4	4	3	4	4	4	4	0	2	2	3	3
